# Supplementary material for: Exploring Adipose Tissue Behavior in CT: Impact of Age, Sex, and Contrast Media on Body Composition, Liver and Skeletal Muscle
Source: J Imaging. 2026 Jul 13;12(7):319. doi: 10.3390/jimaging12070319 (PMC13413376; doi:10.3390/jimaging12070319)
Supplement: Supplementary file 1 [file jimaging-12-00319-s001.zip]

Archive with 1 entries (1 files):
- jimaging-4370561-supplementary.pdf
